# Supplementary material for: Predictive and Experimental Immunogenicity of Burkholderia Collagen-like Protein 8-Derived Antigens
Source: Vaccines (Basel). 2021 Oct 20;9(11):1219. doi: 10.3390/vaccines9111219 (PMC8621890; doi:10.3390/vaccines9111219)
Supplement: Supplementary file 1 [file vaccines-09-01219-s001.zip]

Archive with 1 entries (1 files):
- vaccines-1426493-supplementary.pdf
